# Supplementary material for: Systematic screen for mutants resistant to TORC1 inhibition in fission yeast reveals genes involved in cellular ageing and growth
Source: Biol Open. 2014 Jan 17;3(2):161–71. doi: 10.1242/bio.20147245 (PMC3925319; doi:10.1242/bio.20147245)
Supplement: Supplementary Material [file supp_bio.20147245_Table_S4.xlsx]

## Sheet: Biosynthesis 
BIOSYNTHESIS
Survivals
	wt	lys7	C3A12.09c	C1399.04c	C20H4.10	C1D7.01	car2
0	100	100	100	100	100	100	100
1	53.4722	59.589	55.4054	79.0698	48.0969	49.4624	52.0833
2	37.34	41.27	38.94	54.24	33.25	35.33	32.5
3	22.6111	26.6301	29.3514	38.7597	22.6021	20.4731	25.25
5	1.67	5.39	6.26	7.89	1.67474	1.9	2.38542
6	0.819444	2.50685	2.43243	3.70543	0.858131	0.1	2
7	0.1	1.2356	1.1289	1.3567	0.2345		1.12898
8		0.6767	0.45678	0.78986	0.1		0.543788
9		0.1	0.1	0.1245			0.1
10				0.1
Standard Deviations
	wt	lys7	C3A12.09c	C1399.04c	C20H4.10	C1D7.01	car2
0	0	0	0	0	0	0	0
1	8.08167	4.3589	2.51661	7.83369	5.03322	1	1.52753
2	5.61101	1.2	1.8037	5.63964	0.1	2.80951	1.2
3	3.7259	0.16	2.88111	4.7259	0.122202	0.21166	1.30415
5	0.278048	0.633167	5.03055	0.945648	0.046188	2.27089	0.133167
6	0.123435	0.158745	0.0916515	0.36773	0.117189	0	0.276897
7	0	0.0716755	0.13356	0.12289	0.15567		0.26189
8		0.07645	0.05678	0.089566	0		0.0534767
9		0	0	0.015454			0
10				0

## Sheet: Replication
REPLICATION
Survivals
	wt	ssb3
0	100	100
1	53.4722	33.9806
2	37.34	23.4304
3	22.6111	3.76699
5	1.67	0.919094
6	0.819444	0.718447
7	0.1	0.1
Standard deviations
	wt	ssb3
0	0	0
1	8.08167	7
2	5.61101	4.22202
3	3.7259	1.44
5	0.278048	0.317024
6	0.123435	0.11
7	0

## Sheet: Vesicular Transport
VESICULAR TRANSPORT
Survivals
	wt	pep7	shd1	atg20
0	100	100	100	100
1	53.4722	46.4286	52.1583	55.9184
2	37.34	35.27	32.8058	25.1429
3	22.6111	4.97959	24.5899	2.92245
5	1.67	0.1	4.96403	4.65306
6	0.819444		2.7482	1.99184
7	0.1		1.23455	1.12387
8			0.787899	0.644352
9			0.1	0.1
10
Standard deviations
	wt	pep7	shd1	atg20
0	0	0	0	0
1	8.08167	8.16333	4.57735	11.0946
2	5.61101	7.32666	4.22711	2.61101
3	3.7259	1.30288	3.76559	1.18903
5	0.278048	0.175719	0.996977	1.04
6	0.123435		0.408575	0.800333
7	0		0.164347	0.410886
8			0.0965454	0.343257
9			0
10

## Sheet: Uknown Function
UKNOWN FUNCTION
Survivals
	wt	C323.03c
0	100	100
1	53.4722	64.2066
2	37.34	48.5609
3	22.6111	32.7675
5	1.67	13.3137
6	0.819444	6.97417
7	0.1	2.78544
8		1.28954
9		0.643456
10		0.1
Standard Deviations
	wt	C323.03c
0	0	0
1	8.08167	14.5258
2	5.61101	14.6188
3	3.7259	9.26779
5	0.278048	7.46647
6	0.123435	2.8
7	0	1.56766
8		0.645786
9		0.24456

## Sheet: Cation Transporters
CATION TRANSPORTERS
Survivals
	wt	C31F10.03	zrg17
0	100	100	100
1	53.4722	62.069	65.3153
2	37.34	30.16	56.9369
3	22.6111	27.4713	28.3964
5	1.67	2.59	6.5045
6	0.819444	0.747126	2.62162
7	0.1	0.1	1.3457
8			0.567345
9			0.1
10
Standard Deviations
	wt	C31F10.03	zrg17
0	0	0	0
1	8.08167	8.60555	6.02771
2	5.61101	5.8037	5.32666
3	3.7259	4.38158	3.2203
5	0.278048	0.330551	1.77572
6	0.123435	0.11611	1.29165
7	0	0	0.59064
8			0.176295
9
10

## Sheet: Stress Response
STRESS RESPONSE
Survivals
	wt	par1	P4H10.16c	ppr1	gsa1	hsp104
0	100	100	100	100	100	100
1	53.4722	54.5455	84.8101	87.5519	47.6703	60.3306
2	37.34	36.45	45.25	67.34	39.1398	51.5702
3	22.6111	27.297	28.6582	33.8921	4.58781	30.6446
5	1.67	3.74	5.35	3.76	1.94265	5.1405
6	0.819444	1.55152	2.41772	1.48548	0.645161	4.02479
7	0.1	0.764365	1.13457	0.75456	0.1	2.14565
8		0.1	0.52097	0.1		1.14356
9			0.1			0.3455
10						0.1
Standard Deviations
	wt	par1	P4H10.16c	ppr1	gsa1	hsp104
0	0	0	0	0	0	0
1	8.08167	12.5826	15.5076	7.23418	7.76745	3.78594
2	5.61101	7.22711	8.22202	1.22202	3.85746	3.01993
3	3.7259	4.82217	4.4	1.14356	0.0832666	0.234379
5	0.278048	0.596977	0.840475	0.0702377	0.144684	0.231805
6	0.123435	0.175719	0.415716	0.204287	0.087178	0.9139
7	0	0.117464	0.125654	0.194347		0.418676
8			0.0964673			0.228431
9						0.142877
10

## Sheet: Kinase activity
KINASE ACTIVITY
Survivals
	wt	sck2	gsk3	ksp1	ndk1
0	100	100	100	100	100
1	53.4722	61.1354	68.75	56.129	53.0488
2	37.34	50.33	33.77	48.33	45.23
3	22.6111	27.9825	11.75	43.8194	29.2195
5	1.67	4.23	0.98	2.88	6.26
6	0.819444	1.39738	0.1	1.34194	3.19512
7	0.1	0.392745		0.536901	1.48299
8		0.1		0.1	0.73387
9					0.1
10
Standard Deviations
	wt	sck2	gsk3	ksp1	ndk1
0	0	0	0	0	0
1	8.08167	13.2035	9.64575	11.245	9.16515
2	5.61101	9.13745	8.6379	8.85746	6.46188
3	3.7259	5.32	1.0024	9.43287	2.95495
5	0.278048	0.846188	0.16583	0.644684	1.46647
6	0.123435	0.23094	0	0.241633	0.736137
7	0	0.0632966		0.0842329	0.218546
8					0.0945453
9
10

## Sheet: Mitochondrial respiration
MITOCHONDRIAL RESPIRATION
Survivals
	wt	C521.03	C3H7.03c	sdh1	C17H9.08	tim18	C1235.11	C3H1.08c
0	100	100	100	100	100	100	100	100
1	53.4722	63.2353	25	6.99301	46.9298	54.717	60.6349	64.4144
2	37.34	45.27	24.22	1.3986	6.49123	46.2264	29.5873	63.6036
3	22.6111	11.9608	22	0.1	1.40351	10.1132	0.177778	39.5676
5	1.67	1.12	18.17		0.1	9.27358	0.1	1.89189
6	0.819444	0.470588	11.2			6.28302		1.92793
7	0.1	0.1	5.76648			3.56768		1.11898
8			3.45655			1.2576		0.45654
9			1.34357			0.678768		0.1
10			0.767436			0.1
11			0.23453
12			0.1
Standard Deviations
	wt	C521.03	C3H7.03c	sdh1	C17H9.08	tim18	C1235.11	C3H1.08c
0	0	0	0	0	0	0	0	0
1	8.08167	9	5.57735	11.1547	5.08167	4.04145	7.88675	6.02771
2	5.61101	5.01329	2.80951	0.83094	1.23094	5.01329	3.80951	8.6379
3	3.7259	2.39463	2.1222	0	0.140475	2.2203	0.161658	8.68235
5	0.278048	0.711149	3.7533		0	1.71115	0	0.19583
6	0.124345	0.052915	1.14048			0.927156	0	0.264291
7	0	0	0.946443			0.76544		0.328748
8			0.543975			0.227436		0.0864367
9			0.195654			0.0743567		0
10			0.143297			0
11			0.0532857
12			0

## Sheet: Transcription
Table S4. Summary of chronological lifespans presented in Fig. 2.
TRANSCRIPTION
Survivals
	wt	gaf1	moc3	reb1	P35G2.11c
0	100	100	100	100	100
1	53.4722	51.8868	68.6411	16.6667	75.4789
2	37.34	42.19	65.9233	35.3333	46.4368
3	22.6111	24.4528	19.1777	8.4	39.272
5	1.67	0.67	13.3519	7.86667	9.44061
6	0.819444	0.235849	5.95819	7.13333	9.27969
7	0.1	0.1	2.46465	3.77897	4.34523
8			1.12345	1.46936	3.52642
9			0.575755	0.739029	1.42346
10			0.1	0.1	0.987789
11					0.1
Standard Deviations
	wt	gaf1	moc3	reb1	P35G2.11c
0	0	0	0	0	0
1	8.08167	2.51661	3.51188	0.57735	2.08167
2	5.61101	3.01993	2.80951	1.22202	1.74356
3	3.7259	0.524595	1.39389	0.2	0.621396
5	0.278048	0.231805	2.27089	0.140475	1.54743
6	0.123435	0.122202	0.192873	0.0986577	0.533791
7	0	0	0.35848	0.965467	0.875468
8			0.174309	0.218466	0.743298
9			0.0654367	0.0956767	0.329788
10			0	0	0.0995355
11					0
