# Supplementary material for: Systematic screen for mutants resistant to TORC1 inhibition in fission yeast reveals genes involved in cellular ageing and growth
Source: Biol Open. 2014 Jan 17;3(2):161–71. doi: 10.1242/bio.20147245 (PMC3925319; doi:10.1242/bio.20147245)
Supplement: Supplementary Material [file supp_bio.20147245_Table_S5.xlsx]

## Sheet: Sheet1
Table S5. Summary of chronological lifespans presented in Fig. 3.
SURVIVALS
DAYS	ndk1	ndk1 rap	shd1	shd1 rap	ppr1	ppr1 rap	sck2	scks2 rap	P4H10.16c	P4H10.16c rap	35G2.11c	35G2.11c rap	tim18	tim18 rap	C3H1.08c	C3H1.08c rap	atg20	atg20 rap	C3A12.09c	C3A12.09c rap	car2	car2 rap	C323.03c	C323.03c rap	3H07.03c	3H07.03c rap	hsp104	hsp104 rap
0	100	100	100	100	100	100	100	100	100	100	100	100	100	100	100	100	100	100	100	100	100	100	100	100	100	100	100	100
1	54.7541	23.871	101.695	101	37.535	86.4407	100	49.5161	80.1075	24.7191	68.5985	78	7.7551	5.5794	65.0602	41.9679	73.2955	23.0254	48.3051	59.8895	38.8889	77.6557	28.4852	25.7189	34.0909	2.66667	90	92
2	11.8033	10.7097	5.9322	10	24.2297	9.88701	64.2405	7.41935	24.1935	1.43571	6.21707	60.3715	1.93878	1.07296	14.759	15.9639	32.3864	13.3869	15.2542	4.97238	41.2037	14.4689	13.9682	14.7961	12.675	1.376	30.8176	68.8679
3	3.36066	6.96774	7.20339	8.54167	9.45378	5.41431	20.5696	3.30645	17.3387	0.62422	4.10959	16.4861	2.44898	0.214592	21.8373	7.63052	27.1307	8.43373	12.2881	2.67956	9.25926	7.23443	7.59605	9.87676	6.81818	1	12.2642	28.066
4																									6.53409	0
5																									7.5	0
6	1.32787	1.36452	2.5	2.66667	2.02381	1.47834	10.981	0.979839	1.35753	0.783396	0.0605901	0.0154799	0.418367	0.00536481	6.71687	4.53815	4.0767	1.83735	3.64407	0.604972	6.85185	1.19963	2.84303	4.19161	6.59091	0	4.84277	5
Paired t.tests		0.42288		0.309737		0.615692		0.0758334		0.132044		0.205732		0.0674361		0.181239		0.115123		0.598503		0.938497		0.714153		0.0408221		0.201106
																										rapa shortens lifespan
