# Supplementary material for: Systematic screen for mutants resistant to TORC1 inhibition in fission yeast reveals genes involved in cellular ageing and growth
Source: Biol Open. 2014 Jan 17;3(2):161–71. doi: 10.1242/bio.20147245 (PMC3925319; doi:10.1242/bio.20147245)
Supplement: Supplementary Material [file supp_bio.20147245_Table_S6.xlsx]

## Sheet: Sheet1
Negative Interactors' list	Negative Interactors GO Analysis				Positive Interactors' list	Positive Interactors GO Analysis
SPCC895.06	GO:Signal Transducer activity	GO: Transcription	GO: Signal Transduction	GO: RNA metabolic process	SPAC4A8.09C	GO: Organelle Organisation and Biogenesis	GO: Signal Transduction
SPAC23H3.13C	SPCC1753.02C	SPAC9E9.10C	SPCC16C4.11	SPBC800.08	SPAC56F8.02	SPBC21C3.02C	SPAC2F3.15
SPBC32H8.07	SPAC23H3.13C	SPCC16C4.11	SPCC1753.02C	SPBC3H7.10	SPBC21C3.02C	SPAC2F3.15	SPCC306.04C
SPCC16C4.11	SPBC32H8.07	SPCC1753.02C	SPBC354.13	SPAC6B12.09	SPAC2F3.15	SPAC6B12.12	SPAC2F7.03C
SPBC106.01	SPAC1F3.02C	SPCC622.16C	SPAC9.07C	SPBC19C2.13C	SPAC10F6.14C	SPAC10F6.14C	SPAC19E9.02
SPCC24B10.12	SPBC119.08	SPCC1739.03	SPAC57A7.08	SPAC9E9.10C	SPBC1773.17C	SPCC23B6.05C	SPCC188.02
SPBC4F6.06	SPAC17C9.10	SPCC24B10.12	SPBC12C2.02C	SPBC2G5.03	SPAC9G1.07	SPBC947.08C	SPAC3H1.12C
SPCC1753.02C	Enrichment: 12-fold	SPAC1783.07C	SPBC106.01	SPCC16C4.11	SPAC13F5.03C	SPCC306.04C	SPAC6F12.12
SPBC29A3.07C	p-value: 0.00746975	SPAC1142.08	SPAC4G8.13C	SPCC16C4.09	SPCC417.07C	SPAC664.02C	SPCC1322.08
SPAC23D3.09		SPBC16D10.07C	SPCC4F11.02	SPCC1753.02C	SPAC3H1.12C	SPAC19E9.02	SPAC2G11.07C
SPAC19A8.04		SPAC4G8.13C	SPAC1B9.02C	SPCC622.16C	SPAC20H4.10	SPCC188.02	SPAC1A6.04C
SPBC31F10.10C		SPCC1450.05C	SPBC1539.08	SPCC1739.03	SPCC1322.08	SPAC3H1.12C	SPAC17H9.19C
SPAC30.02C		SPBC14F5.08	SPAC4G8.05	SPCC24B10.12	SPCC417.06C	SPAC6F12.12	SPAC630.13C
SPCC4F11.02		SPCC584.02	SPAC23H3.13C	SPAC1783.07C	SPCC18B5.10C	SPCC1322.08	SPCC1450.11C
SPCPB16A4.02C		SPAC23H3.13C	SPBC32H8.07	SPAC1142.08	SPAC17A5.02C	SPAC22F3.09C	SPAC22F3.13
SPBC1A4.01		SPBC32H8.07	SPBC1718.07C	SPBC16D10.07C	SPBC13E7.06	SPAC688.10	SPCC162.12
SPBC36.07		SPCC613.12C	SPAC1F3.02C	SPCC550.03C	SPAC6F12.12	SPBC428.06C	SPCC417.06C
SPBC11C11.08		SPBC1921.07C	SPBC119.08	SPBC16E9.12C	SPAC3H1.06C	SPAC644.14C	SPAC25A8.01C
SPBC15C4.06C		SPAC2F7.08C	SPAC17C9.10	SPAC30.02C	SPAC17H9.19C	SPCC594.05C	Enrichment: 3.46-fold
SPAC6B12.09		SPBC1A4.10C	SPAC637.13C	SPAC4G8.13C	SPAC6B12.08	SPBC4C3.12	p-value: 0.00215240
SPAC4G8.11C		SPBC354.05C	Enrichment: 2.7-fold	SPCC895.06	SPBC215.03C	SPAC23H3.05C
SPAC227.17C		SPAC23D3.09	p-value: 0.02222432	SPCC1450.05C	SPCC1450.11C	SPCC417.06C
SPAC328.03		SPAC16.05C		SPBC14F5.08	SPAC1D4.03C	SPAC25A8.01C
SPBC1921.07C		SPCC31H12.08C		SPCC584.02	SPBC12D12.06	Enrichment: 2.75-fold
SPAC1783.07C		Enrichment: 2.8-fold		SPAC23H3.13C	SPBP35G2.08C	p-value: 0.00283871
SPAC16.05C		p-value: 0.00234271		SPBC32H8.07	SPCC794.01C
SPAC589.08C				SPBC29A3.07C	SPCC162.12
SPBC11B10.08				SPCC613.12C	SPAC139.01C
SPAC9E9.10C				SPBC1921.07C	SPBC1778.03C
SPAC13A11.04C				SPAC2F7.08C	SPAC9E9.09C
SPBC800.08				SPBC1A4.10C	SPBC354.09C
SPBC1718.07C				SPBC354.05C	SPAC644.14C
SPCC16C4.09				SPBC1718.07C	SPBC16E9.14C
SPAC13G7.02C				SPAC23D3.09	SPBC27.08C
SPCC338.16				SPAC16.05C	SPAC688.10
SPAC4G8.05				SPCC31H12.08C	SPAC19G12.08
SPCC18B5.07C				SPBC11C11.08	SPBP8B7.21
SPAC1F3.02C				SPBC36.07	SPAC9.05
SPAC20H4.02				Enrichment: 2.2-fold	SPBC13G1.10C
SPCP1E11.05C				p-value: 0.00106857	SPAC22F3.09C
SPBC2G2.07C					SPBC29A10.10C
SPAC17C9.09C					SPAC2F3.11
SPAC3H5.07					SPAC23H4.17C
SPBC119.08					SPAC13G6.09
SPBC3H7.10					SPCC188.02
SPCC1223.15C					SPCC23B6.05C
SPBC27B12.05					SPCC1739.10
SPBC27.06C					SPBC23E6.08
SPCC285.11					SPBC428.04
SPAC2F7.08C					SPAC664.02C
SPBC23E6.01C					SPBC428.06C
SPBC12C2.02C					SPBC215.02
SPAC9.07C					SPAC19E9.02
SPCC584.02					SPAC10F6.11C
SPBC660.14					SPAC2G11.07C
SPBP8B7.27					SPBC29A10.16C
SPBC354.13					SPCC1259.03
SPAC637.13C					SPBC4C3.12
SPBC2G5.03					SPAC3A11.13
SPAC12B10.09					SPAC3H8.07C
SPBC1A4.10C					SPBC2G2.01C
SPAC20H4.07					SPBC3B8.10C
SPBC16E9.12C					SPAC22F3.13
SPAC1039.02					SPBC20F10.10
SPBPB7E8.01					SPCC4G3.11
SPAC31G5.18C					SPAC22H10.03C
SPBC25B2.04C					SPAC227.05
SPBC947.10					SPCC594.05C
SPCC1450.05C					SPAC2F7.03C
SPAC1142.08					SPAC630.13C
SPBC577.02					SPBC947.08C
SPCC31H12.08C					SPCC736.07C
SPBC19C2.13C					SPAC1A6.04C
SPBC1539.08					SPAC23H3.05C
SPAC6G9.08					SPCC306.04C
SPBC409.20C					SPCC777.13
SPBC428.03C					SPAC25A8.01C
SPBC16D10.07C					SPAC6B12.12
SPAC4G8.13C					SPCC4B3.15
SPBC1D7.03
SPCC1739.03
SPBC354.05C
SPBP23A10.16
SPAC750.04C
SPBC2F12.03C
SPAC23A1.19C
SPAC27D7.11C
SPCC622.16C
SPAC57A7.08
SPBC428.02C
SPBC32F12.08C
SPAC2C4.16C
SPAC17C9.14
SPAC959.08
SPBC1921.03C
SPAC17C9.10
SPBPB10D8.06C
SPAC1B9.02C
SPCC613.12C
SPAC17H9.13C
SPBC3H7.13
SPBC215.07C
SPAC15A10.09C
SPBC14F5.08
SPAC19G12.02C
SPAC824.02
SPCC550.03C
SPBC365.14C
SPAC750.01
SPAC12B10.05
SPAC13G7.13C
SPAC22A12.11
